# Supplementary material for: Improving the precision of modeling the incidence of hemorrhagic fever with renal syndrome in mainland China with an ensemble machine learning approach
Source: PLoS One. 2021 Mar 16;16(3):e0248597. doi: 10.1371/journal.pone.0248597 (PMC7963064; doi:10.1371/journal.pone.0248597)
Supplement: S1 Dataset — (CSV) [file pone.0248597.s001.csv]

date	reported_cases
2004Äê1ÔÂ	1225
2004Äê2ÔÂ	1779
2004Äê3ÔÂ	2535
2004Äê4ÔÂ	2626
2004Äê5ÔÂ	2678
2004Äê6ÔÂ	2295
2004Äê7ÔÂ	1667
2004Äê8ÔÂ	981
2004Äê9ÔÂ	997
2004Äê10ÔÂ	1824
2004Äê11ÔÂ	4189
2004Äê12ÔÂ	3381
2005Äê1ÔÂ	1939
2005Äê2ÔÂ	1378
2005Äê3ÔÂ	1983
2005Äê4ÔÂ	2168
2005Äê5ÔÂ	2312
2005Äê6ÔÂ	2158
2005Äê7ÔÂ	1370
2005Äê8ÔÂ	841
2005Äê9ÔÂ	707
2005Äê10ÔÂ	1429
2005Äê11ÔÂ	3368
2005Äê12ÔÂ	2635
2006Äê1ÔÂ	1583
2006Äê2ÔÂ	1226
2006Äê3ÔÂ	1456
2006Äê4ÔÂ	1488
2006Äê5ÔÂ	1536
2006Äê6ÔÂ	1568
2006Äê7ÔÂ	938
2006Äê8ÔÂ	599
2006Äê9ÔÂ	592
2006Äê10ÔÂ	978
2006Äê11ÔÂ	2112
2006Äê12ÔÂ	2053
2007Äê1ÔÂ	991
2007Äê2ÔÂ	616
2007Äê3ÔÂ	764
2007Äê4ÔÂ	856
2007Äê5ÔÂ	997
2007Äê6ÔÂ	1204
2007Äê7ÔÂ	839
2007Äê8ÔÂ	560
2007Äê9ÔÂ	460
2007Äê10ÔÂ	879
2007Äê11ÔÂ	1869
2007Äê12ÔÂ	1721
2008Äê1ÔÂ	789
2008Äê2ÔÂ	487
2008Äê3ÔÂ	556
2008Äê4ÔÂ	641
2008Äê5ÔÂ	750
2008Äê6ÔÂ	940
2008Äê7ÔÂ	686
2008Äê8ÔÂ	403
2008Äê9ÔÂ	373
2008Äê10ÔÂ	850
2008Äê11ÔÂ	1543
2008Äê12ÔÂ	1678
2009Äê1ÔÂ	749
2009Äê2ÔÂ	619
2009Äê3ÔÂ	547
2009Äê4ÔÂ	608
2009Äê5ÔÂ	749
2009Äê6ÔÂ	1066
2009Äê7ÔÂ	720
2009Äê8ÔÂ	440
2009Äê9ÔÂ	380
2009Äê10ÔÂ	776
2009Äê11ÔÂ	1516
2009Äê12ÔÂ	1033
2010Äê1ÔÂ	533
2010Äê2ÔÂ	361
2010Äê3ÔÂ	452
2010Äê4ÔÂ	497
2010Äê5ÔÂ	628
2010Äê6ÔÂ	788
2010Äê7ÔÂ	626
2010Äê8ÔÂ	338
2010Äê9ÔÂ	316
2010Äê10ÔÂ	952
2010Äê11ÔÂ	2278
2010Äê12ÔÂ	2013
2011Äê1ÔÂ	1082
2011Äê2ÔÂ	551
2011Äê3ÔÂ	609
2011Äê4ÔÂ	625
2011Äê5ÔÂ	885
2011Äê6ÔÂ	923
2011Äê7ÔÂ	670
2011Äê8ÔÂ	424
2011Äê9ÔÂ	376
2011Äê10ÔÂ	959
2011Äê11ÔÂ	2268
2011Äê12ÔÂ	1951
2012Äê1ÔÂ	1115
2012Äê2ÔÂ	765
2012Äê3ÔÂ	793
2012Äê4ÔÂ	773
2012Äê5ÔÂ	947
2012Äê6ÔÂ	1044
2012Äê7ÔÂ	765
2012Äê8ÔÂ	447
2012Äê9ÔÂ	395
2012Äê10ÔÂ	1296
2012Äê11ÔÂ	3000
2012Äê12ÔÂ	2578
2013Äê1ÔÂ	1437
2013Äê2ÔÂ	848
2013Äê3ÔÂ	998
2013Äê4ÔÂ	1081
2013Äê5ÔÂ	1318
2013Äê6ÔÂ	1260
2013Äê7ÔÂ	1023
2013Äê8ÔÂ	592
2013Äê9ÔÂ	517
2013Äê10ÔÂ	1136
2013Äê11ÔÂ	1811
2013Äê12ÔÂ	1547
2014Äê1ÔÂ	1072
2014Äê2ÔÂ	876
2014Äê3ÔÂ	1008
2014Äê4ÔÂ	1008
2014Äê5ÔÂ	1106
2014Äê6ÔÂ	1095
2014Äê7ÔÂ	836
2014Äê8ÔÂ	541
2014Äê9ÔÂ	544
2014Äê10ÔÂ	910
2014Äê11ÔÂ	1744
2014Äê12ÔÂ	1454
2015Äê1ÔÂ	1016
2015Äê2ÔÂ	700
2015Äê3ÔÂ	809
2015Äê4ÔÂ	808
2015Äê5ÔÂ	1011
2015Äê6ÔÂ	1077
2015Äê7ÔÂ	760
2015Äê8ÔÂ	438
2015Äê9ÔÂ	447
2015Äê10ÔÂ	777
2015Äê11ÔÂ	1614
2015Äê12ÔÂ	1355
2016Äê1ÔÂ	949
2016Äê2ÔÂ	644
2016Äê3ÔÂ	745
2016Äê4ÔÂ	699
2016Äê5ÔÂ	828
2016Äê6ÔÂ	857
2016Äê7ÔÂ	617
2016Äê8ÔÂ	420
2016Äê9ÔÂ	394
2016Äê10ÔÂ	631
2016Äê11ÔÂ	1248
2016Äê12ÔÂ	1250
2017Äê1ÔÂ	785
2017Äê2ÔÂ	654
2017Äê3ÔÂ	764
2017Äê4ÔÂ	742
2017Äê5ÔÂ	1094
2017Äê6ÔÂ	1105
2017Äê7ÔÂ	812
2017Äê8ÔÂ	409
2017Äê9ÔÂ	359
2017Äê10ÔÂ	764
2017Äê11ÔÂ	2021
2017Äê12ÔÂ	2105
2018Äê1ÔÂ	1180
2018Äê2ÔÂ	598
2018Äê3ÔÂ	874
2018Äê4ÔÂ	959
2018Äê5ÔÂ	1253
2018Äê6ÔÂ	1129
2018Äê7ÔÂ	815
2018Äê8ÔÂ	512
2018Äê9ÔÂ	361
2018Äê10ÔÂ	901
2018Äê11ÔÂ	2213
2018Äê12ÔÂ	1700
2019Äê1ÔÂ	1109
2019Äê2ÔÂ	705
2019Äê3ÔÂ	738
2019Äê4ÔÂ	701
2019Äê5ÔÂ	939
2019Äê6ÔÂ	1007
